# Supplementary material for: Acacia catechu Willd. Extract Protects Neuronal Cells from Oxidative Stress-Induced Damage
Source: Antioxidants (Basel). 2021 Dec 29;11(1):81. doi: 10.3390/antiox11010081 (PMC8773357; doi:10.3390/antiox11010081)
Supplement: Supplementary file 1 [file antioxidants-11-00081-s001.zip]

Archive with 1 entries (1 files):
- antioxidants-1457725-supplementary.pdf
